# Supplementary material for: Identification of a dihydroorotate dehydrogenase inhibitor that inhibits cancer cell growth by proteomic profiling
Source: Oncol Res. 2023 Sep 15;31(6):833–44. doi: 10.32604/or.2023.030241 (PMC10513951; doi:10.32604/or.2023.030241)
Supplement: Table S1 [file OncolRes-31-30241-s001.xls]

## Sheet: 表1 試料情報
表1 試料情報
送付された試料名	測定に供した試料名	送付試料量 (×106 cells)	群名	希釈倍率‡
				Cation	Anion
コントロール-1	C1	8.7	コントロール群	1	2.5
コントロール-2	C2	8.7		1	2.5
コントロール-3	C3	8.7		1	2.5
H006-1	H006-1	4.1	比較群A	1	2.5
H006-2	H006-2	4.1		1	2.5
H006-3	H006-3	4.1		1	2.5
MTX-1	MTX-1	3.5	比較群B	1	2.5
MTX-2	MTX-2	3.5		1	2.5
MTX-3	MTX-3	3.5		1	2.5
‡ 測定時の希釈倍率

## Sheet: Sheet1
Table S1. Metabolome analysis of H-006-treated A549 cells.
ID	HMT DB †	m/z	MT	Relative Area§				Comparative Analysis
	Compound name			Control		100 nM H-006		H-006 vs Control
				Mean	S.D.	Mean	S.D.	Ratio ||	p-value #
A_0036	N-Carbamoylaspartic acid	175.036	15.1713	0.00440414	0.000363693	2.44846	0.0607389	555.945	0.00020571	***
A_0025	Dihydroorotic acid	157.025	9.20636	0.000738963	0.000101255	0.195961	0.0156635	265.184	0.0021382	**
A_0064	N-Acetylneuraminic acid	308.101	7.03522	0.00243899	0.000187982	0.0956575	0.00597357	39.2202	0.0013531	**
A_0020	Ethanolamine phosphate	140.012	7.82779	0.00129256	2.17477e-05	0.0114192	0.0016578	8.83458	0.0088064	**
C_0108	Guanosine	284.098	13.0722	0.000238037	5.41516e-05	0.00198327	0.00203954	8.33176	0.27647
C_0091	O-Acetylcarnitine	204.122	9.34477	0.0226997	0.000866343	0.148148	0.00412225	6.52643	0.00021129	***
C_0105	Adenosine	268.103	10.2157	0.000815842	0.000227322	0.00472242	0.00296167	5.7884	0.14894
C_0103	Glycerophosphocholine	258.109	23.0693	0.0108115	0.00043398	0.0577936	0.00706567	5.34557	0.0072824	**
C_0043	Asn	133.06	10.8706	0.0105408	0.00245269	0.0447753	0.00289366	4.2478	0.00011669	***
A_0062	N-Acetylglucosamine 6-phosphate	300.049	8.96901	0.00129356	0.000125254	0.00539603	0.000662457	4.17147	0.0069735	**
A_0096	GDP-mannose GDP-galactose	604.07	8.12591	0.000828912	0.000106718	0.0032301	0.000327264	3.8968	0.0031971	**
C_0048	Asp	134.045	12.0222	0.414208	0.0237499	1.52791	0.0662787	3.68875	0.00036014	***
C_0041	Creatine	132.076	9.14712	0.178237	0.00237847	0.629889	0.0323252	3.53399	0.001621	**
C_0111	Streptomycin sulfate_+H2O_divalent	300.645	7.04001	0.000287481	0.00013397	0.00101052	0.00140505	3.51508	0.46709
A_0074	GMP	362.05	8.91166	0.000746028	0.000130189	0.00257422	0.000801679	3.45056	0.055136
A_0046	Phosphocreatine	210.028	12.0526	0.039505	0.00459204	0.126521	0.00487179	3.20266	2.3719e-05	***
A_0052	myo-Inositol 1-phosphate myo-Inositol 3-phosphate	259.022	10.0602	0.00128068	0.000235081	0.00409205	0.000406359	3.19521	0.0014274	**
C_0047	Thiaproline	134.026	14.5979	0.00879613	0.00130896	0.0274169	0.0103371	3.11693	0.086926
C_0017	Choline	104.107	7.04124	0.0497831	0.00177251	0.15244	0.00384983	3.06208	5.0999e-05	***
A_0061	N-Acetylglucosamine 1-phosphate	300.048	9.34649	0.00172406	4.39849e-05	0.00510655	7.28297e-05	2.96193	2.6157e-06	***
A_0054	Glucose 6-phosphate	259.022	9.62337	0.0104664	0.000154442	0.0294688	0.00473617	2.81556	0.019994	*
A_0057	Sorbitol 6-phosphate	261.036	9.66051	0.0030572	0.000166278	0.00855539	0.000842339	2.79844	0.0061237	**
A_0026	Pelargonic acid	157.123	7.9718	0.00119504	0.00030135	0.00318631	0.000324784	2.66627	0.0015024	**
C_0056	1H-Imidazole-4-propionic acid	141.066	8.35397	0.000153378	2.43502e-05	0.000405266	6.67505e-05	2.64226	0.013054	*
C_0096	Carnosine	227.113	6.93752	0.000511735	4.95649e-05	0.00133502	0.000113187	2.60882	0.0021086	**
C_0081	Glucosamine	180.086	9.60788	0.000427905	8.05611e-05	0.00110091	0.000169393	2.57279	0.0096455	**
C_0057	1-Methyl-4-imidazoleacetic acid	141.067	8.50197	0.000235114	6.61536e-05	0.000603845	9.93424e-05	2.56831	0.0086279	**
A_0059	6-Phosphogluconic acid	275.017	14.3789	0.00173746	9.42406e-05	0.00442684	0.000318922	2.54788	0.0025796	**
A_0021	Octanoic acid	143.108	8.19802	0.000693573	0.000155272	0.00175856	0.000155381	2.5355	0.0011005	**
A_0011	Hexanoic acid	115.076	8.76546	0.00124475	0.00015377	0.00307786	0.000445672	2.47266	0.012018	*
A_0095	ADP-glucose GDP-fucose	588.075	8.1369	0.000590793	6.97673e-05	0.00145572	0.000175206	2.46401	0.0066786	**
C_0002	1,3-Diaminopropane	75.0917	4.48977	0.000450223	9.69666e-05	0.00108211	N.A.	2.4035	N.A.
A_0003	Pyruvic acid	87.0089	12.6956	0.00909177	0.00101909	0.0211346	0.00397796	2.32459	0.028244	*
A_0090	dATP	489.993	11.4875	0.000984945	7.48077e-05	0.00227165	0.000239573	2.30637	0.0069866	**
A_0072	AMP	346.055	9.07338	0.00234715	0.000290526	0.00541081	0.000891726	2.30527	0.019036	*
C_0069	2-Aminoadipic acid	162.076	11.2722	0.0100986	0.00173853	0.0231214	0.00443426	2.28955	0.024443	*
C_0117	S-Adenosylmethionine	399.144	7.30676	0.0136836	0.000914281	0.0310825	0.00234586	2.27151	0.0024354	**
A_0006	Valeric acid	101.061	9.09573	0.00137171	0.000188627	0.00311458	7.92032e-05	2.27059	0.001203	**
A_0028	Phosphoenolpyruvic acid	166.975	20.9452	0.00166315	0.000138695	0.00373606	0.00117592	2.24638	0.090626
C_0010	Homoserinelactone	102.055	7.30676	0.00221705	0.000114029	0.00497852	0.000314565	2.24557	0.0017836	**
C_0004	Trimethylamine N-oxide	76.0763	6.77203	0.00078194	8.19752e-05	0.00175579	0.000136792	2.24543	0.0012175	**
C_0104	Thiamine	265.111	6.75967	0.0157365	0.00121599	0.0339814	0.00224225	2.15941	0.00099128	***
C_0006	Ala	90.0551	9.3324	0.181911	0.0236651	0.38805	0.0268378	2.13318	0.00061237	***
C_0073	Pyridoxal	168.065	9.06687	0.00154092	0.000120202	0.00323466	0.000459327	2.09917	0.018323	*
A_0053	Glucose 1-phosphate	259.022	9.87658	0.0208615	0.00185131	0.043669	0.00251197	2.09328	0.00036365	***
A_0009	Fumaric acid	115.004	25.3315	0.0153565	0.0023747	0.0316564	0.00325033	2.06144	0.0030072	**
A_0099	NAD+	662.104	6.4076	0.0226991	0.00273793	0.0462775	0.000784812	2.03874	0.0025396	**
C_0079	Citrulline	176.102	11.4637	0.0272462	0.00183109	0.0552302	0.00625157	2.02708	0.011168	*
A_0018	Malic acid	133.014	21.2496	0.144882	0.0131279	0.290151	0.021149	2.00268	0.0012791	**
C_0088	ADMA	203.15	7.89087	0.00049801	4.80724e-05	0.000989281	4.20667e-05	1.98647	0.00020413	***
A_0012	Succinic acid	117.019	20.865	0.00943203	0.00064458	0.0185802	0.00407145	1.9699	0.056875
A_0032	Glycerol 3-phosphate	171.007	11.8765	0.00608991	0.001127	0.0118669	0.000455201	1.94861	0.0059662	**
C_0093	Carboxymethyllysine	205.118	9.52245	0.00032945	3.22102e-05	0.000640231	5.99959e-05	1.94333	0.0039076	**
C_0089	SDMA	203.15	8.02926	0.000217442	5.22221e-05	0.000421939	8.45944e-05	1.94047	0.031846	*
A_0014	Benzoic acid	121.03	9.66433	0.00384597	0.000429959	0.00739971	0.000781683	1.92402	0.0055573	**
A_0055	Fructose 6-phosphate	259.022	9.74194	0.0022063	0.000155092	0.00424154	0.000214464	1.92246	0.0003199	***
C_0035	Nicotinic acid	124.039	10.359	0.00201857	0.000179412	0.00385755	8.85902e-05	1.91103	0.00062568	***
A_0092	GTP	521.984	11.193	0.0436977	0.00835491	0.083279	0.00571505	1.9058	0.0038281	**
C_0049	Adenine	136.061	7.84524	0.00248132	0.000328138	0.00471453	0.000237119	1.90001	0.0010449	**
C_0074	Pyridoxine	170.08	8.91735	0.0131636	0.00130264	0.0247626	0.00281026	1.88113	0.0089513	**
C_0024	Pro	116.07	11.2054	0.450331	0.0693851	0.84291	0.0406466	1.87176	0.0026169	**
C_0018	Ser	106.05	10.3405	0.168578	0.0215542	0.312232	0.0279791	1.85216	0.0027018	**
A_0047	Pantothenic acid	218.103	7.54472	0.0169716	0.000504827	0.030964	0.00469364	1.82446	0.034232	*
C_0077	Arg	175.119	7.30429	0.0909917	0.00620157	0.165971	0.0271347	1.82403	0.035431	*
C_0023	Creatinine	114.066	7.48091	0.0101419	0.000940975	0.0184424	0.000867354	1.81844	0.00037063	***
A_0029	Uric acid	167.021	8.72568	0.000716245	7.33797e-05	0.00130196	0.000164126	1.81775	0.013619	*
C_0055	Urocanic acid	139.05	8.52681	0.000519871	7.78576e-05	0.000944469	0.000101358	1.81674	0.0054968	**
C_0062	Lys	147.113	7.05604	0.20433	0.00777787	0.367822	0.0499161	1.80014	0.027291	*
C_0001	Urea	61.04	22.4839	0.0587997	0.00864361	0.105075	0.00955158	1.787	0.0035101	**
C_0060	γ-Butyrobetaine	146.117	8.34544	0.0143747	0.00120984	0.0255821	0.001368	1.77966	0.00047924	***
A_0004	Isobutyric acid	87.0451	9.67551	0.00137699	0.000199824	0.0024457	0.000530587	1.77612	0.058915
C_0058	Stachydrine	144.102	11.969	0.000614601	0.000113948	0.00109107	0.000125931	1.77525	0.0084925	**
C_0044	Ornithine	133.097	6.99801	0.0136875	0.000870572	0.024277	0.00398961	1.77366	0.038916	*
A_0037	O-Phosphoserine	184.002	12.04	0.000397621	9.78968e-05	0.000699251	0.000225131	1.75859	0.13212
A_0085	GDP	442.016	10.363	0.0059954	0.000288258	0.0105219	0.000465339	1.75499	0.00041073	***
C_0034	Nicotinamide	123.055	7.60688	0.00509442	0.000116417	0.00888382	0.00205827	1.74383	0.085399
C_0071	5-Hydroxylysine	163.107	7.34627	0.000353914	9.2022e-06	0.000614808	0.000137773	1.73717	0.081076
A_0033	Decanoic acid	171.139	7.78538	0.0015987	0.000648727	0.00275159	0.000565991	1.72114	0.082396
C_0099	Cytidine	244.093	10.0275	0.00312206	0.000339906	0.00537024	0.000283495	1.7201	0.0010622	**
C_0027	Betaine	118.086	11.7083	0.0216083	0.00109719	0.0370465	0.00208745	1.71446	0.0014123	**
C_0101	Pyridoxamine 5'-phosphate	249.063	10.8447	0.000619518	1.73387e-05	0.00105005	0.000118303	1.69495	0.022325	*
C_0003	Gly	76.0399	8.56779	0.292662	0.0282544	0.487382	0.0114719	1.66534	0.0027601	**
C_0109	Argininosuccinic acid	291.129	9.7475	0.0024451	0.000332977	0.00404481	0.000566751	1.65425	0.021	*
A_0013	2-Hydroxyvaleric acid	117.056	8.95924	0.000761354	7.50989e-05	0.00125365	0.000193666	1.64661	0.034545	*
C_0090	Spermine	203.222	4.54715	0.000944835	0.000136145	0.00155356	0.000478413	1.64427	0.15023
C_0009	Cyclohexylamine	100.112	7.91561	0.000194771	7.61288e-05	0.000313106	8.65824e-05	1.60756	0.15125
A_0101	NADP+	742.071	9.18016	0.00235668	9.4314e-05	0.00378078	0.000760374	1.60429	0.081151
C_0066	Triethanolamine	150.113	8.49037	0.000160902	4.33391e-05	0.000253677	3.07243e-05	1.57659	0.07114
A_0091	ATP	505.988	11.5503	0.28043	0.0234356	0.440009	0.0105206	1.56905	0.0024137	**
A_0084	ADP	426.021	10.6348	0.0242521	0.00223793	0.0380379	0.0032264	1.56843	0.0053367	**
C_0068	His	156.077	7.4846	0.16307	0.0217228	0.25445	0.012473	1.56037	0.0066562	**
C_0059	4-Guanidinobutyric acid	146.093	8.52947	0.000703977	4.74701e-05	0.0010981	8.70057e-05	1.55986	0.0056744	**
A_0056	myo-Inositol 2-phosphate	259.022	10.2706	0.000748023	4.85956e-05	0.0011576	9.06699e-05	1.54754	0.0058511	**
C_0094	Kynurenine	209.091	10.275	0.000933924	0.000130135	0.00144113	0.000135533	1.54309	0.0095168	**
C_0037	N-Methylproline	130.086	12.9674	0.000376847	5.38161e-05	0.00057499	0.000101432	1.52579	0.057138
A_0060	Sedoheptulose 7-phosphate	289.032	9.41977	0.00139029	1.51809e-05	0.00211275	6.22397e-05	1.51965	0.0015181	**
C_0045	Leu	133.105	10.6717	0.0717444	0.00573804	0.108581	0.00328439	1.51344	0.001838	**
C_0092	Trp	205.096	11.3995	0.0704339	0.00851081	0.106194	0.00628663	1.50771	0.0054813	**
C_0078	Guanidinosuccinic acid	176.065	10.5579	0.000430382	6.47674e-05	0.000647027	8.38107e-05	1.50338	0.026524	*
A_0015	5-Oxoproline	128.035	9.31181	0.118404	0.00330655	0.176221	0.0235009	1.48831	0.048422	*
C_0028	Val	119.089	10.3529	0.0431956	0.00526888	0.0642849	0.00506922	1.48823	0.0075414	**
C_0065	Met	150.058	11.1004	0.139562	0.0189781	0.206267	0.0127564	1.47796	0.010202	*
A_0050	2-Deoxyglucose 6-phosphate	243.027	10.03	0.000468286	0.000208824	0.000690335	3.42238e-05	1.47417	0.20342
A_0024	3-Phenylpropionic acid	149.06	8.66967	0.00136969	0.000209394	0.00201333	0.000333558	1.46991	0.057869
C_0046	Ile	133.105	10.5579	0.0684739	0.00682168	0.100563	0.00469719	1.46863	0.0038986	**
C_0110	5'-Deoxy-5'-methylthioadenosine	298.096	10.432	0.00519361	0.000403471	0.00757631	0.000940234	1.45878	0.033034	*
C_0051	1-Methylnicotinamide	137.07	7.53404	0.131909	0.00806818	0.191959	0.00932547	1.45523	0.0011833	**
C_0113	Glutathione (GSSG)_divalent	307.083	12.6686	1.17809	0.0217511	1.70431	0.157368	1.44666	0.02666	*
A_0048	Ribulose 5-phosphate	229.011	10.724	0.00408911	0.000399219	0.00585334	0.000129048	1.43145	0.010696	*
C_0080	Serotonin	177.101	9.05198	0.001401	6.89807e-05	0.00198609	0.000369327	1.41763	0.10647
C_0038	Pipecolic acid	130.086	10.6317	0.000283328	4.3189e-05	0.000398344	7.95552e-05	1.40595	0.11264
A_0044	Gluconic acid	195.051	7.97691	0.0148679	0.00220257	0.0208555	0.00249302	1.40272	0.036349	*
C_0072	Phe	166.086	11.4995	0.634407	0.051525	0.888482	0.0280691	1.40049	0.0044261	**
C_0076	N5-Ethylglutamine	175.107	11.8072	0.00141917	0.000202529	0.00198384	0.000101648	1.39788	0.023749	*
A_0078	FAD_divalent	391.572	7.69733	0.00104563	4.32369e-05	0.00146085	0.000355097	1.39711	0.1784
C_0029	Homoserine	120.065	10.4318	0.0017424	0.000107941	0.0024317	0.00038811	1.3956	0.082082
C_0085	Gly-Leu	189.123	10.1279	0.000902799	9.09899e-05	0.00125649	0.000268047	1.39177	0.13887
C_0014	GABA	104.07	7.91809	0.0430013	0.00280275	0.0596526	0.00222566	1.38723	0.0015868	**
A_0100	NADH	664.119	8.01543	0.00279143	0.000272419	0.00383474	0.00130613	1.37375	0.2992
C_0118	Cysteine glutathione disulphide	427.095	12.1148	0.00238493	0.000271058	0.00326084	0.00212051	1.36727	0.54945
C_0012	N,N-Dimethylglycine	104.069	11.3413	0.000596595	8.59207e-05	0.000815156	0.000214001	1.36635	0.21185
C_0019	Diethanolamine	106.086	7.86993	0.000725677	0.000541609	0.000990736	4.67619e-05	1.36526	0.48617
C_0115	S-Lactoylglutathione	380.112	14.3799	0.000726119	3.37114e-05	0.000984087	0.000225622	1.35527	0.18378
A_0098	CMP-N-acetylneuraminate	613.145	8.09727	0.0191382	0.00264403	0.0258273	0.00165577	1.34951	0.027961	*
C_0030	Thr	120.066	10.8928	0.644385	0.0810258	0.868032	0.0567492	1.34707	0.021342	*
A_0010	2-Oxoisovaleric acid	115.04	10.0106	0.00252729	0.0006287	0.0034007	0.000333353	1.34559	0.12224
C_0061	Spermidine	146.165	4.60513	0.0250517	0.00555888	0.0336173	0.0284198	1.34192	0.65618
A_0030	Glyceraldehyde 3-phosphate	168.991	11.4088	0.0019692	0.000186417	0.00262508	0.000998554	1.33307	0.37321
C_0020	Hypotaurine	110.027	19.0848	0.194328	0.0171758	0.254937	0.0183849	1.31189	0.014139	*
C_0040	Hydroxyproline	132.065	12.5239	0.0136429	0.00150146	0.0178178	0.00112987	1.30601	0.021027	*
A_0016	4-Methyl-2-oxovaleric acid 3-Methyl-2-oxovaleric acid	129.055	9.39497	0.0205378	0.00133865	0.0266935	0.00465282	1.29973	0.14038
C_0082	Tyr	182.08	11.7899	0.383233	0.0355247	0.497953	0.0323238	1.29935	0.014675	*
A_0049	Ribose 5-phosphate	229.011	10.3332	0.00152358	0.00011933	0.00195787	0.00029583	1.28505	0.11162
C_0013	2-Aminoisobutyric acid	104.07	9.9748	0.00558387	0.00068048	0.00716615	8.12923e-05	1.28337	0.054605
C_0075	3-Methylhistidine	170.092	7.7032	0.00560812	0.00064205	0.00714372	0.000309795	1.27382	0.035893	*
C_0070	Carnitine	162.112	8.78393	0.0780873	0.00623182	0.0985364	0.00279549	1.26187	0.016865	*
C_0116	S-Adenosylhomocysteine	385.129	9.02731	0.00223402	0.000470741	0.00277591	0.000296624	1.24256	0.18005
C_0015	3-Aminoisobutyric acid	104.07	8.07841	0.000885995	0.000217127	0.00108438	9.69766e-05	1.22392	0.25143
C_0036	Taurine	126.022	23.4886	0.0182927	0.0009609	0.0222382	0.000531358	1.21569	0.0074531	**
C_0064	Glu	149.063	11.2957	0.210053	0.0131865	0.255308	0.0110899	1.21545	0.011149	*
A_0007	3-Hydroxybutyric acid	103.04	9.36146	0.00149763	6.45797e-05	0.00180933	0.000214413	1.20813	0.11817
C_0063	Gln	148.079	11.1288	0.0708936	0.0109784	0.085235	0.00426737	1.2023	0.13968
A_0039	2-Phosphoglyceric acid	184.986	18.9026	0.00166339	0.000155111	0.00196372	0.000444825	1.18055	0.36505
A_0051	Biotin	243.083	7.4875	0.0113774	0.000873456	0.0133372	0.000250502	1.17226	0.051023
A_0005	Lactic acid	89.0247	10.6162	1.05281	0.106879	1.22093	0.111507	1.15969	0.1326
C_0042	Gly-Gly	133.06	8.64066	0.00224393	0.000250224	0.00257432	0.000300226	1.14724	0.21921
A_0031	Dihydroxyacetone phosphate	168.991	12.4432	0.0124661	0.00147137	0.0139513	0.00110912	1.11914	0.24025
C_0016	3-Aminobutyric acid	104.071	8.19229	0.000571152	1.21853e-05	0.000634987	8.52609e-05	1.11177	0.32356
A_0068	UMP	323.027	9.52524	0.0072881	0.000758774	0.00805023	0.00107934	1.10457	0.37966
A_0075	NADPH_divalent	371.538	11.0653	0.00457107	0.000491789	0.00500077	0.00254451	1.094	0.79932
A_0058	2,3-Diphosphoglyceric acid	264.952	18.4545	0.00387534	0.00117533	0.00415401	0.00129466	1.07191	0.79632
A_0038	3-Phosphoglyceric acid	184.986	19.4262	0.0088772	0.000306319	0.00937196	0.00036514	1.05573	0.14874
C_0112	Arg-Glu	304.161	7.72242	0.000207967	1.90329e-05	0.000211098	3.91496e-05	1.01505	0.92995
C_0087	N-Acetylhistidine	198.086	10.1538	0.00036007	3.70717e-05	0.000357672	3.88292e-05	0.993341	0.94206
C_0083	Phosphorylcholine	184.073	21.7949	1.22563	0.0777395	1.21325	0.051318	0.989894	0.83079
C_0007	β-Ala	90.0552	7.51058	0.497177	0.0509308	0.488284	0.0301856	0.982113	0.81035
A_0023	Citramalic acid	147.03	16.8428	0.00465104	0.00108392	0.00449609	0.00107177	0.966684	0.86879
C_0107	Glu-Glu	277.102	11.2536	0.00161532	0.000116873	0.00155392	5.78907e-05	0.96199	0.47595
C_0008	Sarcosine	90.0552	9.80557	0.00151413	0.000272514	0.00143848	0.000440076	0.950038	0.81497
C_0095	Cystathionine	223.074	10.2652	0.0186935	0.002788	0.0175517	0.000928587	0.938917	0.55912
A_0070	Fructose 1,6-diphosphate	338.988	14.2652	0.0319934	0.00721556	0.0287379	0.00463464	0.898245	0.55255
C_0086	Gly-Asp	191.066	10.2256	0.00771624	0.000709738	0.00688445	0.000419228	0.892203	0.17188
C_0025	Guanidoacetic acid	118.062	8.48479	0.000315032	1.84332e-05	0.000278673	2.84959e-05	0.884587	0.14902
A_0019	Threonic acid	135.03	9.0871	0.0272192	0.00171943	0.0228415	0.00162893	0.839171	0.032997	*
C_0097	Ergothioneine	230.096	18.3631	0.000736694	0.000867944	0.000603576	0.000360813	0.819303	0.86741
A_0022	2-Oxoglutaric acid	145.014	21.2917	0.0440246	0.00208959	0.0346306	0.00298193	0.78662	0.014209	*
A_0076	CoA_divalent	382.55	10.3726	0.00161876	0.000273333	0.0012413	0.000250681	0.766826	0.15326
C_0053	Trigonelline	138.054	10.8412	0.000285476	2.84732e-05	0.00021061	8.62325e-07	0.73775	0.044813	*
C_0026	5-Aminovaleric acid	118.086	8.28986	0.0193963	0.00116883	0.0140433	0.000405547	0.724019	0.0092592	**
C_0114	Glutathione (GSH)	309.093	13.7895	0.196346	0.0415922	0.126708	0.0308434	0.64533	0.085842
C_0102	γ-Glu-Cys	251.069	13.3457	0.00186053	0.000609637	0.00116231	0.000330894	0.624719	0.1771
C_0098	Ser-Glu	235.092	10.7421	0.00413676	0.000973312	0.00243373	0.00158859	0.588318	0.20288
A_0041	N-Acetylmethionine	190.055	7.95553	0.00187932	0.00016223	0.00105519	0.00014701	0.561475	0.002954	**
C_0032	Cys	122.027	11.7491	0.00431293	0.000674502	0.00240159	0.000871306	0.556834	0.042992	*
A_0017	N-Acetyl-β-alanine	130.051	8.72079	0.00458013	0.000293094	0.0025379	0.000111101	0.55411	0.0029759	**
A_0094	UDP-glucuronic acid	579.027	10.7874	0.0656721	0.00142966	0.0342696	0.00269252	0.521829	0.0003515	***
C_0039	N-Acetylputrescine	131.117	8.71604	0.00557282	8.90137e-05	0.00288289	0.000133855	0.517312	2.8335e-05	***
A_0035	N-Acetylaspartic acid	174.04	14.3122	0.121807	0.00409429	0.0600007	0.00167065	0.492587	0.00034949	***
A_0043	Citric acid	191.019	26.0508	0.148539	0.0164051	0.0731512	0.00726886	0.492471	0.007083	**
A_0077	PRPP	388.943	16.5896	0.00491417	0.000587661	0.00225439	0.00041838	0.458752	0.0043341	**
C_0084	N8-Acetylspermidine	188.175	6.57816	0.00452425	0.00115486	0.00202392	0.00174462	0.447349	0.11784
A_0034	cis-Aconitic acid	173.009	27.766	0.013816	0.000868105	0.00564687	0.000405339	0.408721	0.00091238	***
A_0042	Isocitric acid	191.019	28.5108	0.00784598	0.00188046	0.0030923	0.00095427	0.394126	0.03045	*
C_0005	Putrescine	89.1072	4.78907	0.0414623	0.00821386	0.0154383	0.0152566	0.372346	0.078418
C_0033	2-Amino-2-(hydroxymethyl)-1,3-propanediol	122.082	8.55548	0.00116757	0.00137964	0.000379837	9.21374e-05	0.325323	0.42704
A_0040	N-Acetylglutamic acid	188.056	13.0047	0.00722857	9.38372e-05	0.00203729	0.000112844	0.281839	6.2901e-07	***
C_0011	Cadaverine	103.123	5.07544	0.00160978	0.000378265	0.0003905	0.000415585	0.24258	0.020124	*
A_0093	UDP-glucose UDP-galactose	565.047	8.44382	0.0371815	0.00172838	0.00394831	0.000146571	0.10619	0.00083558	***
A_0088	CTP	481.977	12.1109	0.0283112	0.00157101	0.00218863	6.7781e-05	0.0773062	0.0011816	**
A_0097	UDP-N-acetylglucosamine	606.074	8.24388	0.0663518	0.00121162	0.00321105	0.000364083	0.0483943	3.4887e-05	***
A_0089	UTP	482.961	12.2844	0.142823	0.0099457	0.00424354	0.000186481	0.0297119	0.001707	**
A_0081	UDP	402.994	11.3539	0.00689301	0.000432156	N.D.	N.A.	<1	N.A.
A_0027	3-Hydroxy-3-methylglutaric acid	161.046	15.302	0.00108687	0.00011351	N.D.	N.A.	<1	N.A.
A_0080	CDP	402.01	11.2256	0.00146498	0.000173758	N.D.	N.A.	<1	N.A.
A_0067	CMP	322.045	9.35329	0.000282849	3.45173e-05	N.D.	N.A.	<1	N.A.
A_0073	IMP	347.04	9.23748	0.000356603	2.65806e-05	N.D.	N.A.	<1	N.A.
A_0086	dCTP	465.982	12.2156	0.000578802	7.20137e-05	N.D.	N.A.	<1	N.A.
A_0087	dTTP	480.981	11.8632	0.00186101	8.54469e-05	N.D.	N.A.	<1	N.A.
A_0008	2-Hydroxybutyric acid	103.04	9.61379	N.D.	N.A.	N.D.	N.A.	N.A.	N.A.
A_0063	dUMP	307.033	9.68085	N.D.	N.A.	N.D.	N.A.	N.A.	N.A.
A_0065	Ribulose 1,5-diphosphate	308.977	15.4198	N.D.	N.A.	N.D.	N.A.	N.A.	N.A.
† , The candidate compound obtained by matching with the HMT database using the m/z and the migration time (MT) of the detection peak.
§, N.D.: Not Detected.
|| , Ratio indicates H-006/Control. N.A.: Not Available.
#, p-value of Welch's t-test. N.A.: Not Available. *<0.05, **<0.01, ***<0.001
